# Supplementary material for: High-Content Analysis of 3D Chondrogenic Pellets Derived from Primary Cells In Vitro
Source: Biomedicines. 2026 Jul 1;14(7):1496. doi: 10.3390/biomedicines14071496 (PMC13403663; doi:10.3390/biomedicines14071496)
Supplement: Supplementary file 1 [file biomedicines-14-01496-s001.zip]

Archive with 1 entries (1 files):
- biomedicines-4300578-supplementary.pdf
